# Supplementary material for: Impacts of multiple anthropogenic stressors on stream macroinvertebrate community composition and functional diversity
Source: Ecol Evol. 2020 Dec 16;11(1):133–52. doi: 10.1002/ece3.6979 (PMC7790656; doi:10.1002/ece3.6979)
Supplement: Supplementary file 2 — Appendix S2 [file ECE3-11-133-s002.xlsx]

## Sheet: Sheet1
Appendix S2
Taxa	Lifecycle			Mobility					Morphology				Functional feeding group					Respiration
	Reproductive cycles			Habit				Body shape		Max size
	semivoltine	univoltine	plurivoltine	Burrowers	Sprawlers	Clingers	Swimmers	streamlined	not streamlined	small (1-9mm)	medium (9-16mm)	large (>16mm)	Collector-gatherers	Collector-filterers	Scrapers	Predators	Shredders	Branchial	Integumentary
	t1	t2	t3	t4	t5	t6	t7	t9	t10	t11	t12	t13	t14	t15	t16	t17	t18	t20	t21
Heptageniidae	0	1	0	0	0	1	0	1	0	1	1	0	0	0	1	0	0	1	0
Baetidae	0	0	1	0	0	1	1	1	0	1	0	0	1	0	0	0	0	1	0
Ephemerillidae	0	1	0	0	1	1	0	0	1	0	1	0	1	0	0	0	0	1	0
Ephemeridae	1	0	0	1	0	0	0	0	1	0	1	0	1	0	0	1	0	1	0
Caenidae	0	0	1	0	1	0	1	0	1	1	0	0	1	0	1	0	0	1	0
Isonychiidae	0	1	0	0	0	1	1	1	0	0	1	0	0	1	0	0	0	1	0
Leptophlebiidae	0	1	0	0	0	1	1	1	0	1	0	0	1	0	1	0	0	1	0
Leptohyphidae	0	1	0	0	1	0	1	0	1	1	0	0	1	0	1	0	0	1	0
Chironomidae	0	1	1	1	1	1	0	0	1	1	0	0	1	0	0	1	0	0	1
Simuliidae	0	0	1	0	0	1	0	0	1	1	0	0	0	1	0	0	0	0	1
Empididae	0	1	0	1	1	0	0	0	1	0	1	0	0	0	0	1	0	0	1
Tipulidae	0	1	0	1	0	1	0	0	1	0	1	0	1	0	0	0	0	1	0
Ceratopogonidae	0	1	0	1	1	0	1	0	1	1	0	0	0	0	0	1	0	0	1
Polycentropididae	0	1	0	0	0	1	0	0	1	0	1	0	0	1	0	1	0	0	1
Leptoceridae	0	1	0	0	1	0	0	0	1	0	1	0	1	0	0	0	1	1	0
Goeridae	0	1	0	0	0	1	0	0	1	0	1	0	0	0	1	0	0	1	1
Philopotamidae	0	1	0	0	0	1	0	0	1	1	0	0	0	1	0	0	0	0	1
Psychomyiidae	0	1	0	0	0	1	0	0	1	1	0	0	1	0	1	0	0	0	1
Hydropsychidae	0	1	0	0	1	1	0	0	1	0	1	0	0	1	0	0	0	1	0
Hydroptilidae	0	1	0	0	1	1	0	0	1	1	0	0	1	0	1	0	0	1	1
Rhyacophilidae	0	1	0	0	0	1	0	0	1	0	1	0	0	0	0	1	0	0	1
Lepidostomatidae	0	1	0	0	1	0	0	0	1	0	1	0	0	0	0	0	1	1	0
Hydrobiosidae	0	1	0	0	0	1	0	0	1	0	1	0	0	0	0	1	0	1	0
Ecnomidae	0	1	0	0	1	1	0	0	1	1	0	0	0	1	0	0	0	0	1
Elemidae	1	0	0	0	1	1	0	0	1	1	0	0	0	0	1	0	0	1	0
Gyrinidae	0	1	0	0	1	0	1	1	0	0	1	0	0	0	0	1	0	1	0
Scirtidae	0	1	0	1	1	0	0	1	0	0	1	0	1	0	1	0	1	1	1
Psephenidae	1	0	0	0	0	1	0	1	0	0	1	0	0	0	1	0	0	1	0
Hydrophilidae	0	1	0	0	1	0	1	1	0	1	0	0	0	0	1	1	0	1	0
Perlidae	1	1	0	0	0	1	0	1	0	0	0	1	0	0	0	1	0	1	0
Perlididae	0	1	0	0	0	1	0	1	0	0	1	0	0	0	0	1	0	1	0
Capniidae	0	1	0	0	1	1	0	0	1	1	0	0	0	0	0	0	1	0	1
Nemouridae	0	1	0	0	1	1	0	0	1	1	0	0	1	0	0	0	1	1	0
Gomphidae	1	0	0	1	0	0	0	0	1	0	0	1	0	0	0	1	0	1	0
Coenagrionidae	0	1	0	0	1	0	0	1	0	0	1	0	0	0	0	1	0	1	0
Corydalidae	1	0	0	0	1	1	0	0	1	0	0	1	0	0	0	1	0	1	0
Mite	0	0	1	0	1	1	1	0	1	1	0	0	0	0	0	1	0	0	1
Oligochaete	0	1	0	1	0	0	0	0	1	0	0	1	1	0	0	1	0	0	1
Corixidae	0	0	1	0	1	0	1	1	0	1	0	0	0	0	0	1	0	0	0
Gordiidae	0	1	0	0	0	0	0	0	1	0	1	1	0	0	0	0	0	0	1
Nymphomyiidae	0	0	1	0	0	1	0	0	1	1	0	0	0	0	1	0	0	0	1
Limnephilidae	1	1	0	0	1	0	0	0	1	0	1	1	1	0	0	0	1	1	0
Brachycentridae	0	1	0	0	0	1	0	0	1	1	1	0	1	1	0	0	0	1	0
Molannidae	0	1	0	0	1	1	0	0	1	0	1	0	1	0	1	0	0	1	0
Stenopsychidae	0	0	1	0	0	1	0	0	1	0	0	1	0	1	0	0	0	0	1
Odotonceridae	0	1	0	0	1	0	0	0	1	0	1	0	0	0	0	0	1	1	0
Taeniopterigidae	0	1	0	0	1	1	0	0	1	0	1	0	1	0	0	0	1	0	1
Styloperlidae	0	1	1	0	0	1	0	0	1	1	0	0	0	0	0	0	1	0	1
Gelastocoridae	0	1	0	1	1	0	0	0	1	1	0	0	0	0	0	1	0	0	0
Amphipoda	0	0	1	0	0	0	0	0	1	1	0	0	0	0	1	0	1	0	0
Platyhelminthe	0	1	1	0	1	1	0	1	0	1	0	0	0	0	1	1	0	0	1
Nematode	0	0	1	0	1	0	1	0	1	1	1	0	1	0	1	1	0	0	1
Peltoperlidae	0	1	0	0	0	1	0	0	1	1	1	0	0	0	0	0	1	0	1
